# Supplementary material for: The Leukemic Isocitrate Dehydrogenase (IDH) 1/2 Mutations Impair Myeloid and Erythroid Cell Differentiation of Primary Human Hematopoietic Stem and Progenitor Cells (HSPCs)
Source: Cancers (Basel). 2024 Jul 27;16(15):2675. doi: 10.3390/cancers16152675 (PMC11312189; doi:10.3390/cancers16152675)
Supplement: Supplementary file 1 [file cancers-16-02675-s001.zip]

Archive with 1 entries (1 files):
- cancers-3095638-supplementary.pdf
